# Supplementary material for: pMAGs: A Versatile and Efficient Vector System for Multi-Gene Studies in Plants
Source: Plants (Basel). 2025 Aug 21;14(16):2602. doi: 10.3390/plants14162602 (PMC12389698; doi:10.3390/plants14162602)
Supplement: Supplementary file 1 [file plants-14-02602-s001.zip]

Archive with 1 entries (1 files):
- plants-3772006-supplementary.pdf
